# Supplementary material for: Reduced strigolactone exudation as a key resistance mechanism in wild carrots against Phelipanche aegyptiaca
Source: Plant Cell Physiol. 2025 Sep 18;67(4):566–76. doi: 10.1093/pcp/pcaf113 (PMC13192447; doi:10.1093/pcp/pcaf113)
Supplement: Supplementary_Meta_Statistical_Data [file supplementary_meta_statistical_data.xlsx]

## Sheet: Fig_1_raw
Carrot cultivars/ accessions	Replicates	Number of tubercles/carrot root
Orange	R1	3
Orange	R2	1
Orange	R3	3
Orange	R4	2
Orange	R5	3
Orange	R6	4
Orange	R7	5
Orange	R8	2
Orange	R9	4
Orange	R10	3
Red	R1	2
Red	R2	2
Red	R3	1
Red	R4	1
Red	R5	3
Red	R6	3
Red	R7	3
Red	R8	1
Red	R9	3
Red	R10	1
Purple	R1	4
Purple	R2	4
Purple	R3	4
Purple	R4	5
Purple	R5	5
Purple	R6	2
Purple	R7	5
Purple	R8	4
Purple	R9	3
Purple	R10	4
Yellow	R1	2
Yellow	R2	2
Yellow	R3	3
Yellow	R4	2
Yellow	R5	1
Yellow	R6	3
Yellow	R7	2
Yellow	R8	2
Yellow	R9	2
Yellow	R10	1
White	R1	3
White	R2	3
White	R3	4
White	R4	1
White	R5	2
White	R6	5
White	R7	2
White	R8	4
White	R9	4
White	R10	2
PI 21793	R1	0
PI 21793	R2	0
PI 21793	R3	0
PI 21793	R4	0
PI 21793	R5	0
PI 21793	R6	0
PI 21793	R7	0
PI 21793	R8	0
PI 21793	R9	0
PI 21793	R10	0
PI 20456	R1	4
PI 20456	R2	5
PI 20456	R3	4
PI 20456	R4	3
PI 20456	R5	4
PI 20456	R6	4
PI 20456	R7	3
PI 20456	R8	5
PI 20456	R9	5
PI 20456	R10	3
PI 20722	R1	3
PI 20722	R2	5
PI 20722	R3	2
PI 20722	R4	5
PI 20722	R5	1
PI 20722	R6	2
PI 20722	R7	3
PI 20722	R8	2
PI 20722	R9	3
PI 20722	R10	4
PI 20497	R1	1
PI 20497	R2	0
PI 20497	R3	2
PI 20497	R4	1
PI 20497	R5	0
PI 20497	R6	2
PI 20497	R7	0
PI 20497	R8	1
PI 20497	R9	1
PI 20497	R10	2

## Sheet: Fig_1_statistical_analysisTable
To test homogenety of variance
Test	Statistic	P-value	SDs Significantly Different?
Brown-Forsythe	F(8, 81) = 2.75	0.0097	Yes
Normality of Residuals
Test	Statistic	P-value	Passed Normality (α = 0.05)?
Shapiro–Wilk	0.8972	<0.0001	No
Anderson–Darling	4.483	<0.0001	No
Kolmogorov–Smirnov	0.2222	<0.0001	No
Since the normality of reiduals did not meet the assumption for ANOVA, a non-parametric test was used.
Kruskal–Wallis Test Summary
Metric	Value
Kruskal–Wallis statistic	57.7
P-value	<0.0001
Significant differences?	Yes
Number of groups	9
Number of total values	90

## Sheet: Fig_2a_raw_data
Carrot species/treatment	Replicates	P. aegyptiaca germination %
Water treated	R1	5.08475
Water treated	R2	10
Water treated	R3	6.66667
GR24 treated	R1	54.2857
GR24 treated	R2	23.5294
GR24 treated	R3	21.1538
Daucus carota	R1	72.3404
Daucus carota	R2	63.3333
Daucus carota	R3	54.8077
Daucus glaber	R1	14.3885
Daucus glaber	R2	19.8113
Daucus glaber	R3	14.1935
Daucus littoralis	R1	21.8978
Daucus littoralis	R2	18.4
Daucus littoralis	R3	24.1379
Daucus littoralis	R4	23.913

## Sheet: Fig_2a_statistical_analysis
To test Homogeneity of Variance
Test	Statistic	P-value	P value summary	SDs significantly different (P < 0.05)?
Brown-Forsythe	F(4, 11) = 0.8403	0.5277	ns	No
Normality of Residuals
Test name	Statistic	P-value	Passed normality test (alpha=0.05)?	P value summary
D’Agostino-Pearson omnibus (K2)	8.977	0.0112	No	*
Anderson-Darling (A2*)	0.6481	0.074	Yes	ns
Shapiro-Wilk (W)	0.8946	0.0658	Yes	ns
Kolmogorov-Smirnov (distance)	0.1915	0.1	Yes	ns
Considering Shapiro-Wilk test for small sample size, therefore it met assumptions for ANOVA, therefore, one-way ANOVA was applied.
ANOVA Summary
Metric	Value
F	17.62
P value	<0.0001
P value summary	****
Significant difference among means (P < 0.05)?	Yes
R squared	0.865
Tukey's Multiple Comparisons
Comparison	Mean Difference	95% CI of Diff	Significant?	Adjusted P-value	Group Diff
Water treated vs GR24 treated	-25.74	-49.50 to -1.975	Yes	0.0322	A–B
Water treated vs Daucus carota	-56.24	-80.01 to -32.48	Yes	<0.0001	A–C
Water treated vs Daucus glaber	-8.881	-32.64 to 14.88	No	0.747	A–D
Water treated vs Daucus littoralis	-14.84	-37.07 to 7.393	No	0.2635	A–E
GR24 treated vs Daucus carota	-30.5	-54.27 to -6.740	Yes	0.0112	B–C
GR24 treated vs Daucus glaber	16.86	-6.906 to 40.62	No	0.2173	B–D
GR24 treated vs Daucus littoralis	10.9	-11.33 to 33.13	No	0.5341	B–E
Daucus carota vs Daucus glaber	47.36	23.60 to 71.13	Yes	0.0004	C–D
Daucus carota vs Daucus littoralis	41.41	19.18 to 63.64	Yes	0.0007	C–E
Daucus glaber vs Daucus littoralis	-5.956	-28.19 to 16.27	No	0.9033	D–E
Compact Letter Display
Treatment	Group
Daucus carota	A
GR24 treated	B
Daucus littoralis	B C
Daucus glaber	B C
Water treated	C

## Sheet: Fig_2b_tubercles
Carrot species	Replicates	Number of tubercles/carrot
Daucus carota	R1	6
Daucus carota	R2	6
Daucus carota	R3	1
Daucus glaber	R1	1
Daucus glaber	R2	0
Daucus glaber	R3	0
Daucus littoralis	R1	1
Daucus littoralis	R2	0
Daucus littoralis	R3	1
Daucus littoralis	R4	0

## Sheet: Fig_2b_statistical_analysis
To test Homogeneity of Variance
Test	Statistic	P-value	P value summary	SDs significantly different (P < 0.05)?
Brown-Forsythe	F(2, 7) = 0.6596	0.5465	ns	No
Normality of Residuals
Test name	Statistic	P-value	Passed normality test (alpha=0.05)?	P value summary
D’Agostino-Pearson omnibus (K2)	7.055	0.0294	No	*
Anderson-Darling (A2*)	0.5896	0.0914	Yes	ns
Shapiro-Wilk (W)	0.8585	0.0732	Yes	ns
Kolmogorov-Smirnov (distance)	0.263	0.0483	No	*
Considering Shapiro-Wilk test for small sample size, therefore it met assumptions for ANOVA, therefore, one-way ANOVA was applied.
ANOVA Summary
Metric	Value
F	6.122
P value	0.029
P value summary	*
Significant difference among means (P < 0.05)?	Yes
R squared	0.6362
Tukey's Multiple Comparisons
Comparison	Mean Difference	95% CI of Diff	Significant?	Adjusted P-value	Group Diff
Daucus carota vs Daucus glaber	4	0.1085 to 7.892	Yes	0.0447	A–B
Daucus carota vs Daucus littoralis	3.833	0.1931 to 7.474	Yes	0.0405	A–C
Daucus glaber vs Daucus littoralis	-0.1667	-3.807 to 3.474	No	0.99	B–C
Compact Letter Display (Parametric)
Treatment	Group
Daucus carota	A
Daucus littoralis	B
Daucus glaber	B

## Sheet: Fig_S1a_data
Carrot species	Treatment	Replicates	P. aegyptiaca germination %
No host plant	Water treated	R1	3.79747
No host plant	Water treated	R2	0
No host plant	Water treated	R3	4.72441
No host plant	GR24 treated	R1	52.4752
No host plant	GR24 treated	R2	46
No host plant	GR24 treated	R3	77.2727
Daucus carota	Water treated	R1	61.6162
Daucus carota	Water treated	R2	52.2727
Daucus carota	Water treated	R3	78.7037
Daucus carota	GR24 treated	R1	73.3333
Daucus carota	GR24 treated	R2	62.7907
Daucus carota	GR24 treated	R3	60.274
Daucus glaber	Water treated	R1	12.5
Daucus glaber	Water treated	R2	8.84354
Daucus glaber	Water treated	R3	13.2075
Daucus glaber	GR24 treated	R1	72.561
Daucus glaber	GR24 treated	R2	87.5
Daucus glaber	GR24 treated	R3	84.8039
Daucus glaber	GR24 treated	R4	88.4956
Daucus littoralis	Water treated	R1	49.7326
Daucus littoralis	Water treated	R2	16.9811
Daucus littoralis	Water treated	R3	21.4765
Daucus littoralis	GR24 treated	R1	74.0458
Daucus littoralis	GR24 treated	R2	82.4
Daucus littoralis	GR24 treated	R3	81.25
Daucus littoralis	GR24 treated	R4	77.6786

## Sheet: Fig_S1a_statistical
To test Homogeneity of Variance
Test	Statistic	P value	Passed (P > 0.05)?
Spearman's Rs	0.08991	0.3311	Yes
Normality of Residuals
Test Name	Statistic	P value	Passed (P > 0.05)?	Summary
D'Agostino-Pearson omnibus	3.348	0.1875	Yes	ns
Anderson-Darling	0.532	0.1575	Yes	ns
Shapiro-Wilk	0.9347	0.1002	Yes	ns
Kolmogorov-Smirnov	0.1225	0.1	Yes	ns
Passed the assumptions for ANOVA therefore two-way ANOVA was applied.
ANOVA Summary
Source of Variation	% of Total Variation	P value	P value Summary	Significant?
Interaction	18.33	<0.0001	****	Yes
Row Factor	15.77	0.0002	***	Yes
Column Factor	54.13	<0.0001	****	Yes
Multiple Comparisons (Tukey’s Test)
Selected significant results
Comparison	Mean Diff	95% CI of Diff	Adjusted P Value	Summary
No host p (Water) vs GR24 treated	-55.74	-84.05 to -27.43	<0.0001	****
No host p (Water) vs D. carota (Water)	-61.36	-89.66 to -33.05	<0.0001	****
D. carota (GR24) vs D. glaber (Water)	53.95	25.64 to 82.26	<0.0001	****
D. glaber (Water) vs D. glaber (GR24)	-71.82	-98.30 to -45.34	<0.0001	****
D. glaber (Water) vs D. littoralis (GR24)	-67.33	-93.81 to -40.85	<0.0001	****
D. glaber (GR24) vs D. littoralis (Water)	53.94	27.46 to 80.42	<0.0001	****
D. littoralis (Water) vs D. littoralis (GR24)	-49.45	-75.93 to -22.97	0.0001	***
Compact Letter Display
Treatment Group	Letter
Daucus glaber:GR24 treated	A
Daucus littoralis:GR24 treated	A
Daucus carota:GR24 treated	A
Daucus carota:Water treated	A
No host plant:GR24 treated	A
Daucus littoralis:Water treated	B
Daucus glaber:Water treated	B
No host plant:Water treated	B

## Sheet: Fig_S1b_data
Carrot species	Treatment	Replicates	Number of tubercles/carrot root	Transform sqrt
Daucus carota	Water treated	R1	11	3.31662
Daucus carota	Water treated	R2	3	1.73205
Daucus carota	Water treated	R3	12	3.4641
Daucus carota	GR24 treated	R1	7	2.64575
Daucus carota	GR24 treated	R2	1	1
Daucus carota	GR24 treated	R3	5	2.23607
Daucus glaber	Water treated	R1	2	1.41421
Daucus glaber	Water treated	R2	1	1
Daucus glaber	Water treated	R3	0	0
Daucus glaber	GR24 treated	R1	0	0
Daucus glaber	GR24 treated	R2	5	2.23607
Daucus glaber	GR24 treated	R3	1	1
Daucus glaber	GR24 treated	R4	0	0
Daucus littoralis	Water treated	R1	5	2.23607
Daucus littoralis	Water treated	R2	1	1
Daucus littoralis	Water treated	R3	0	0
Daucus littoralis	GR24 treated	R1	2	1.41421
Daucus littoralis	GR24 treated	R2	2	1.41421
Daucus littoralis	GR24 treated	R3	3	1.73205
Daucus littoralis	GR24 treated	R4	5	2.23607

## Sheet: FigS1b_statistics
The data was transformed with sqrt(Y) transformation method since it did not meet the ANOVA assumptions
To test Homogeneity of Variance
Test	Statistic	P value	Passed (P > 0.05)?
Spearman's Rs	-0.008868	0.4885	Yes
Normality of Residuals
Test Name	Statistic	P value	Passed (P > 0.05)?	Summary
D'Agostino-Pearson omnibus (K2)	1.162	0.5593	Yes	ns
Anderson-Darling (A2*)	0.3768	0.3763	Yes	ns
Shapiro-Wilk (W)	0.9486	0.3465	Yes	ns
Kolmogorov-Smirnov (distance)	0.1581	0.1	Yes	ns
The transformation worked and it met the assumptions for ANOVA; two-way ANOVA applied.
ANOVA Summary
Source of Variation	% of Total Variation	P value	P value Summary	Significant?
Interaction	8.675	0.3369	ns	No
Row Factor	39.62	0.0185	*	Yes
Column Factor	0.1671	0.8344	ns	No
Multiple Comparisons (Tukey's HSD)
Comparison	Predicted Diff	95% CI	Below Threshold?	Summary	Adjusted P Value
D. carota:Water vs. D. carota:GR24	0.877	-1.468 to 3.220	No	ns	0.8168
D. carota:Water vs. D. glaber:Water	2.033	-0.3098 to 4.375	No	ns	0.107
D. carota:Water vs. D. glaber:GR24	2.029	-0.1627 to 4.220	No	ns	0.077
D. carota:Water vs. D. littoralis:Water	1.759	-0.8537 to 4.102	No	ns	0.2004
D. carota:Water vs. D. littoralis:GR24	1.138	-1.005 to 3.330	No	ns	0.5507
D. carota:GR24 vs. D. glaber:Water	1.156	-1.187 to 3.488	No	ns	0.6007
D. carota:GR24 vs. D. glaber:GR24	0.8819	-1.461 to 3.225	No	ns	0.8132
D. carota:GR24 vs. D. littoralis:Water	0.2815	-1.593 to 2.156	No	ns	0.9985
D. carota:GR24 vs. D. littoralis:GR24	-0.004279	-2.198 to 2.187	No	ns	>0.9999
D. glaber:Water vs. D. glaber:GR24	-0.274	-2.817 to 2.089	No	ns	0.9987
D. glaber:Water vs. D. littoralis:Water	-0.8944	-3.088 to 1.297	No	ns	0.7601
D. glaber:Water vs. D. littoralis:GR24	-0.8901	-3.129 to 1.139	No	ns	0.7047
D. glaber:GR24 vs. D. littoralis:Water	-0.809	-3.199 to 1.581	No	ns	0.704
D. glaber:GR24 vs. D. littoralis:GR24	-0.6204	-2.812 to 1.571	No	ns	0.9324
Compact Letter Display
Group	Letter
Daucus carota:Water treated	A
Daucus carota:GR24 treated	A
Daucus littoralis:Water treated	A
Daucus littoralis:GR24 treated	A
Daucus glaber:Water treated	A
Daucus glaber:GR24 treated	A

[truncated: 20 more sheets: Fig3a_rawdata, Fig_3a_stat, Fig_3b_raw_data, Fig3b_stat, Fig_5a_raw_data, Fig_5a_stat, Fig_5b_raw_data, Fig_5b_stat, Fig_5c_R, Fig_5c_R_Stat_ANOVAonranks, FigS2_GR24_R_data_root_exudates, Fig_S2_GR24_root_exudates_R, Fig_6_SL1, Fig_6_SL1_27DAS_stat, Fig_6_SL1_35DAS_stat, Fig_6_SL1_42DAS_stat, Fig_6_SL2_raw, Fig6_SL2_27DAS_stat, Fig6_SL2_35DAS_stat, Fig6_SL2_42DAS_stat]
